# Supplementary material for: Development of a Model for Quantitative Assessment of Newborn Screening in Japan Using the Analytic Hierarchy Process
Source: Int J Neonatal Screen. 2023 Jul 14;9(3):39. doi: 10.3390/ijns9030039 (PMC10366826; doi:10.3390/ijns9030039)
Supplement: Supplementary file 1 [file IJNS-09-00039-s001.zip]

Archive with 1 entries (1 files):
- IJNS-2427975-supplementary.docx
